# Supplementary material for: Infection and Risk Perception of SARS-CoV-2 among Airport Workers: A Mixed Methods Study
Source: Int J Environ Res Public Health. 2020 Dec 3;17(23):9002. doi: 10.3390/ijerph17239002 (PMC7730724; doi:10.3390/ijerph17239002)
Supplement: Supplementary file 1 [file ijerph-17-09002-s001.zip]

Archive with 4 entries (3 files):
- ijerph-977920-Supplementary/
- ijerph-977920-Supplementary/Supplementary material.pdf
- ijerph-977920-Supplementary/Supplementary Table 1 v 29.10.20.pdf
- ijerph-977920-Supplementary/Supplementary Table 2v 29.10.20.pdf
